# Supplementary material for: Antiepileptic Effects of Acorus tatarinowii Schott in a Rat Model of Epilepsy: Regulation of Metabolic Axes and Gut Microbiota
Source: Biology (Basel). 2025 Apr 29;14(5):488. doi: 10.3390/biology14050488 (PMC12108817; doi:10.3390/biology14050488)
Supplement: Supplementary file 1 [file biology-14-00488-s001.zip]

Archive with 1 entries (1 files):
- biology-3574071-supplementary.pdf
